# Supplementary material for: Expression of a retinoic acid signature in circulating CD34 cells from coronary artery disease patients
Source: BMC Genomics. 2010 Jun 21;11:388. doi: 10.1186/1471-2164-11-388 (PMC2901320; doi:10.1186/1471-2164-11-388)
Supplement: Additional file 2 — Supplemental table S1. A list of the genes which are expressed at significant lower levels in CD34+ cells compared to more differentiated cells, enriched in the apoptosis signaling pathway. [file 1471-2164-11-388-S2.XLS]

## Sheet: Supplemental table 1
Genes in the apoptosis signaling pathway, which are expressed at lower levels in CD34+ cells, compared to more differentiated hematopoietic cells (Table 2)
Symbol	Gene name
PDCD8	apoptosis-inducing factor, mitochondrion-associated, 1;AIFM1
TNFSF10	tumor necrosis factor (ligand) superfamily, member 10;TNFSF10
BIRC2	baculoviral IAP repeat-containing 2;BIRC2
MAPK9	mitogen-activated protein kinase 9;MAPK9
MAP2K7	mitogen-activated protein kinase kinase 7;MAP2K7
MAP4K3	mitogen-activated protein kinase kinase kinase kinase 3;MAP4K3
TNF	tumor necrosis factor (TNF superfamily, member 2);TNF
CREB1	cAMP responsive element binding protein 1;CREB1
IGF2R	insulin-like growth factor 2 receptor;IGF2R
NFKBIB	nuclear factor of kappa light polypeptide gene enhancer in B-cells inhibitor, beta;NFKBIB
HSPA1A,HSPA1B	heat shock 70kDa protein 1B;HSPA1B
BIRC4	baculoviral IAP repeat-containing 4;BIRC4
MCL1	myeloid cell leukemia sequence 1 (BCL2-related);MCL1
BAG3	BCL2-associated athanogene 3;BAG3
RIPK1	receptor (TNFRSF)-interacting serine-threonine kinase 1;RIPK1
RELA	v-rel reticuloendotheliosis viral oncogene homolog A, nuclear factor of kappa light polypeptide gene enhancer in B-cells 3, p65 (avian);RELA
CFLAR	CASP8 and FADD-like apoptosis regulator;CFLAR
TP53	tumor protein p53 (Li-Fraumeni syndrome);TP53
MAP2K4	mitogen-activated protein kinase kinase 4;MAP2K4
CASP8	caspase 8, apoptosis-related cysteine peptidase;CASP8
ATF1,ATF2	glial cell derived neurotrophic factor;GDNF
CHUK	conserved helix-loop-helix ubiquitous kinase;CHUK
PIK3CB	phosphoinositide-3-kinase, catalytic, beta polypeptide;PIK3CB
TEGT	testis enhanced gene transcript (BAX inhibitor 1);TEGT
KLHL20	kelch-like 20 (Drosophila);KLHL20
NFKB1	nuclear factor of kappa light polypeptide gene enhancer in B-cells 1 (p105);NFKB1
HSPA14	heat shock 70kDa protein 14;HSPA14
ATF2	activating transcription factor 2;ATF2
TNFRSF1B	tumor necrosis factor receptor superfamily, member 1B;TNFRSF1B
CASP7	caspase 7, apoptosis-related cysteine peptidase;CASP7
APAF1	apoptotic peptidase activating factor 1;APAF1
PRKCI	protein kinase C, iota;PRKCI
HSPA1A,HSPA1B	heat shock 70kDa protein 1A;HSPA1A
ATF1	activating transcription factor 1;ATF1
CREBL1	cAMP responsive element binding protein-like 1;CREBL1
BAX	BCL2-associated X protein;BAX
FLJ20125	zinc finger, H2C2 domain containing;ZH2C2
